# Supplementary material for: A Novel Microfluidic-Based OMC-PEDOT-PSS Composite Electrochemical Sensor for Continuous Dopamine Monitoring
Source: Biosensors (Basel). 2022 Dec 31;13(1):68. doi: 10.3390/bios13010068 (PMC9855352; doi:10.3390/bios13010068)
Supplement: Supplementary file 1 [file biosensors-13-00068-s001.zip]

Archive with 1 entries (1 files):
- biosensors-2084942-supplementary.pdf
